# Supplementary material for: Performance Evaluation of a Prototype Architect Antibody Assay for Babesia microti
Source: J Clin Microbiol. 2018 Jul 26;56(8):e00460-18. doi: 10.1128/JCM.00460-18 (PMC6062809; doi:10.1128/JCM.00460-18)
Supplement: Supplemental material [file JCM.00460-18_zjm999096017sd1.xlsx]

## Sheet: Sheet1
Sample ID	Lyme Disease Diagnosis	Anti-babesia S/CO
12008467	Recovered	0.02
12008468	Recovered	0.15
12008469	Active	0.08
12008472	Chronic	0.04
12022741	Chronic	0.04
12022742	Chronic	0.04
12022743	Chronic	0.05
12022744	Chronic	0.25
12022746	Chronic	0.06
12022747	Chronic	0.17
12022749	Chronic	0.12
12022750	Chronic	0.04
12077850	Chronic	0.06
12077851	Recovered	0.03
12077852	Active	0.03
12077853	Chronic	0.03
12077854	Active	0.04
12077855	Chronic	0.05
12077857	Chronic	0.03
12077858	Recovered	0.03
12007380	Chronic	0.04
12007376	Chronic	0.02
12007384	Chronic	0.02
12008465	Chronic	0.02
12007379	Chronic	0.03
12007377	Chronic	0.03
12007382	Chronic	0.03
12007378	Chronic	0.03
12007381	Chronic	0.03
12007383	Chronic	0.05
12007385	Chronic	0.02
