# Supplementary material for: Performance Evaluation of a Prototype Architect Antibody Assay for Babesia microti
Source: J Clin Microbiol. 2018 Jul 26;56(8):e00460-18. doi: 10.1128/JCM.00460-18 (PMC6062809; doi:10.1128/JCM.00460-18)
Supplement: Supplemental material [file JCM.00460-18_zjm999096017sd2.xlsx]

## Sheet: Sheet1
Phase 1: infected with 6x10^9 parasites									NA = not available for testing
									Gray = under drug treatment (day 122-132)
	RFi9			RGc8
Days after infection	piroplasms/µl	anti-babesia S/CO	IFA titer	piroplasms/µl	anti-babesia S/CO	IFA titer
0	0	0.014	0	0	0.0158	0
1	6.3	nt	0	0	0.0152	0
4	6.8	0.079	0	5.6	0.1146	0
7	5.6	0.2176	0	0	17.0386	0
14	0	0.046	0	0	0.7586	64
21	0	0.0314	0	0	0.2354	0
28	0	0.0642	0	0	1.012	0
35	3.3	0.1302	0	7.5	16.9172	64
42	18.6	2.092	0	168.7	52.859	64
49	372	16.3644	256	3723.4	103.406	1024
56	5959.3	70.4476	4096	15676.4	111.099	4096
63	11319.7	86.8592	4096	948.4	103.36	4096
70	NA	50.7998	4096	NA	97.2934	4096
84	NA	32.3382	1024	NA	78.5142	1024
91	0	32.5616	1024	0	87.4612	1024
98	0	11.869	1024	0	64.1932	1024
105	0	16.1172	256	0	93.3044	1024
112	6.7	15.1178	64	0	66.7592	1024
119	21.6	63.2486	256	1.9	81.5982	1024
126	48.7	33.2522	256	9.2	127.153	256
133	0	21.471	64	1.6	152.855	256
140	0	41.721	64	0	135.088	256
168	32.9	40.2256	64	0	127.415	256
175	351.9	64.5938	256	0	117.299	256
189	278.5	110.005	1024	0	121.578	64
203	3.8	98.5146	1024	0	125.51	64
207	0	88.126	1024	44.9	115.891	64
Phase 2: infected with 1.5x10^7 parasites											Phase 3: infected with 25000 parasites
	RZz9			RCq10			RLk10					RVf12
Days after infection	piroplasms/µl	anti-babesia S/CO	IFA titer	piroplasms/µl	anti-babesia S/CO	IFA titer	piroplasms/µl	anti-babesia S/CO	IFA titer		Days after infection	piroplasms/µl	anti-babesia S/CO	IFA titer
4	808.8	0	0	376.5	0	0	852.9	0	0		1	0	0	0
7	3643.4	0	0	635.5	5.0062	0	2787.6	0.644	0		4	3.8	0.0904	0
14	NA	0.2308	256	NA	1.7092	256	NA	3.8744	256		7	5.2	0.0876	0
21	16254	4.2248	1024	68.3	3.2524	256	70784.1	4.2952	4096		10	7.9	0.0554	0
28	1059.7	4.1824	1024	36	1.7296	256	1620	3.56	1024		12	14.7	0	0
35	0	4.9498	256	59.6	3.455	256	2.1	2.9522	256		14	28	1.1148	16
42	0	8.3894	256	2	7.3734	256	0	2.744	256		18	157.5	17.8172	64
49	2.2	8.2462	1024	0	11.3074	256	0	2.8978	256		21	488.6	5.3244	256
56	4.1	14.2616	256	2.6	11.9764	256	1.9	3.4462	256		28	3786.8	39.3594	256
63	37	28.8572	256	5.2	12.6046	256	20	3.8358	64		35	10631.6	82.341	1024
70	216.7	51.7018	256	29.5	40.4808	256	244.4	18.2214	256		42	319.6	101.296	1024
84	51	41.7622	256	1.7	58.0662	64	6.4	40.768	256		49	18.3	80.0126	256
91	68.9	65.8018	256	3.5	83.0774	64	0	43.4216	64		56	91.6	72.0738	256
98	177.9	69.6732	256	4.6	76.975	64	0	29.2954	64		63	221.5	81.3292	256
105	345.2	74.726	64	28.8	98.5592	64	0	20.0838	64		70	87.5	93.1826	256
112	306	77.2864	1024	55.5	138.576	64	0	13.6618	64		84	14.7	69.3624	64
119	110.3	75.13	1024	3.3	131.046	256	0	12.4152	64		91	16.6	78.5318	64
126	4.3	NA	256	0	NA	256	0	NA	64		98	18.1	57.1394	64
133	0	69.5946	64	0	105.914	256	0	21.0722	64		105	47.9	76.8854	256
140	0	71.8822	64	0	81.6808	64	0	26.9328	64		112	45	74.2906	256
168	1.7	50.9986	64	121.5	87.555	64	1352	74.924	256		119	25	89.4584	64
175	5.3	43.657	64	4.7	93.671	256	1.7	75.043	256		126	2.3	96.9752	256
189	329.8	103.638	64	0	64.6176	256	0	54.3568	256		133	0	78.5738	256
203	11.8	117.529	1024	0	46.861	1024	0	35.7792	64		140	0	67.359	1024
											168	487.4	119.45	64
											175	43.9	127.878	256
											189	9.6	85.4408	1024
											203	93.4	81.3112	1024
											210	1	102.167	256
