# Supplementary material for: Performance Evaluation of a Prototype Architect Antibody Assay for Babesia microti
Source: J Clin Microbiol. 2018 Jul 26;56(8):e00460-18. doi: 10.1128/JCM.00460-18 (PMC6062809; doi:10.1128/JCM.00460-18)
Supplement: Supplemental material [file JCM.00460-18_zjm999096017sd3.xlsx]

## Sheet: Sheet1
Sample ID	County	Ct	IFA titer	anti-babesia S/CO	IgM S/CO
D0865	Dutchess	21.0555	256	0.0966	0.47907
D0812	Columbia	30.3495	512	0.4132	1.20977
D0809	Renssalaer	19.8812	>= 1,024	1.4482	4.2814
D0833	Dutchess	23.0294	>= 1,024	2.2666	9.99116
D0814	Westchester	26.5937	512	2.4694	7.50605
D0835	Rockland	20.847	>= 1,024	2.6952	4.89674
D0869	Dutchess	22.0918	>= 1,024	2.7162	23.4149
D0823	Westchester	22.994	512	2.7756	4.0107
D0868	Dutchess	22.3985	>= 1,024	2.787	22.1423
D0816	Delaware	24.3766	>= 1,024	2.8986	2.66186
D0831	Dutchess	19.3106	>= 1,024	2.952	8.79721
D0811	Westchester	22.2967	>= 1,024	3.472	5.63721
D0838	Dutchess	22.08	>= 1,024	4.1708	11.2284
D0829	Out of State	23.1801	>= 1,024	4.3334	18.5349
D0832	Westchester	24.0662	512	5.3066	4.00791
D0807	Saratoga	26.2536	512	6.2968	15.9693
D0824	Westchester	23	512	7.0722	6.90047
D0857	Ulster	19.7974	>= 1,024	7.2904	5.81488
D0845	Dutchess	21.859	>= 1,024	7.491	5.45256
D0828	Dutchess	21.0084	>= 1,024	8.6786	4.81535
D0858	Westchester	19.7499	>= 1,024	9.2558	7.10605
D0863	Suffolk	21.3615	>= 1,024	9.761	5.0214
D0822	Columbia	22.128	>=1,024	10.257	45.5651
D0800	Ulster	23.1784	>= 1,024	10.7302	12.0949
D0834	Orange	21.9316	>= 1,024	11.0264	6.8786
D0842	Suffolk	21.8671	>= 1,024	11.3826	30.5158
D0846	Suffolk	31.1536	>= 1,024	11.7124	24.32
D0849	Suffolk	21.9877	>= 1,024	13.0808	43.7972
D0867	Westchester	20.9521	>= 1,024	13.1006	26.2651
D0802	Dutchess	20.335	>= 1,024	14.3596	9.79907
D0801	Columbia	29.1006	>= 1,024	15.3842	18.5521
D0815	Dutchess	35.655	512	15.6372	0.76
D0808	Columbia	32.7309	>= 1,024	16.6704	24.6116
D0854	Dutchess	23.4429	>= 1,024	18.415	6.21163
D0850	Rockland	19.8552	>= 1,024	20.019	3.92744
D0836	Westchester	22.8207	>= 1,024	21.8066	46.1102
D0866	Westchester	20.249	>= 1,024	24.2002	3.72698
D0852	Suffolk	24.3426	>= 1,024	26.055	62.0102
D0825	Suffolk	25.0411	>= 1,024	27.3218	10.2605
D0851	Westchester	21.0312	>= 1,024	31.8628	75.5874
D0803	Columbia	22.0064	>= 1,024	33.6102	11.1763
D0848	Queens	21.9743	>= 1,024	34.5886	4.25116
D0840	Warren	30.96	>= 1,024	36.0586	42.133
D0805	Saratoga	28.67	>= 1,024	38.6094	8.20791
D0841	Suffolk	22.7491	>= 1,024	38.7658	6.13023
D0830	Westchester	25.9879	>= 1,024	38.8234	28.2698
D0827	Putnam	23.7358	>= 1,024	40.2046	58.2963
D0810	Orange	27.6639	>= 1,024	40.9342	16.8288
D0856	Westchester	21.7201	>= 1,024	44.1788	13.2423
D0839	Columbia	23.3031	>= 1,024	45.7066	18.6874
D0855	Westchester	21.9469	>= 1,024	46.1572	7.94605
D0861	Dutchess	23.0788	>= 1,024	56.6832	15.3874
D0813	Albany	34.8705	256	57.9702	1.37674
D0806	Saratoga	34.8705	>= 1,024	62.5148	0.931628
D0860	Westchester	21.9387	>= 1,024	67.5972	17.1535
D0862	Rockland	35.7582	>= 1,024	70.1678	33.2498
D0864	Dutchess	23.6051	>= 1,024	72.0136	10.1395
D0853	Dutchess	23.6011	512	90.65	39.9195
